# Supplementary material for: Particle and Phase Analysis of Combusted Iron Particles for Energy Storage and Release
Source: Materials (Basel). 2023 Feb 28;16(5):2009. doi: 10.3390/ma16052009 (PMC10004356; doi:10.3390/ma16052009)
Supplement: Supplementary file 1 [file materials-16-02009-s001.zip]

Archive with 1 entries (1 files):
- materials-2251981-supplementary.pdf
